# Supplementary material for: Response of in situ root phenotypes to potassium stress in cotton
Source: PeerJ. 2023 Jun 21;11:e15587. doi: 10.7717/peerj.15587 (PMC10290453; doi:10.7717/peerj.15587)
Supplement: Data S1 [file peerj-11-15587-s005.xlsx]

## Sheet: plant height
	days after sowing	LK										AVE	SD
	35	5.5	6	5.5	6.5	6.5	5.5	5.5	5.5	5	5	5.65	0.529675
	50	10	12.5	12.5	12.5	10.5	12	12	11	11.5	10	11.45	1.01242
	65	17	18	16	20	18.5	18	19	20	18	17	18.15	1.29207
	80	19	19.5	16.5	22.5	21.5	17.5	20	22	18.5	19.5	19.65	1.93003
	95	19.5	22.5	19	22	22	19	22.5	23	21	24	21.45	1.75515
	110	21	24	23	23	23	22	25	24.5	22	24	23.15	1.24833
	125	22	25	22	25	23	24	25	24.5	25	24	23.95	1.21221
	days after sowing	MK										AVE	SD
	35	6	6	6.5	7	6	6.5	6	7	6.5	6	6.35	0.411636
	50	13	15	12.5	12	12	11	12	12	12.5	12	12.4	1.04881
	65	21	21.5	22	21	20	21.5	21.5	21.5	21	20.5	21.15	0.579751
	80	22	22	25	22	22	24.5	24.5	23	23	24.5	23.25	1.25277
	95	24	26	27	25.5	25	26.5	24.5	25	24	26	25.35	1.02875
	110	28	28	27	27	27.5	26	25	26.5	26	27	26.8	0.948683
	125	30	29	28	29	28.5	27	26	27	27	27	27.85	1.24833
	days after sowing	HK										AVE	SD
	35	7.5	7	5.5	6	8	7	8	8.6	7	5.5	7.01	1.07025
	50	14	13	13	14	12.5	13.5	14	14	13.5	13	13.45	0.550252
	65	22	21	22	23	22	23	22	22	21.5	21.5	22	0.62361
	80	24	23	23	25	24.5	24.5	27	24	26	24.5	24.55	1.23491
	95	25	26.5	25.5	25	26	25	28	27	27	27	26.2	1.05935
	110	27.5	29	28	26	26	26	29	28	27	28	27.45	1.16548
	125	29	30	28	27	28.5	28	29.5	28	28	29	28.5	0.881917
		Explanation：This table is the raw data of plant height. We set up ten repetitions in each experiment to ensure the reliability of the results, and finally take the average as the final result.

## Sheet: stem diameter
	days after sowing	LK										AVE	SD
	35	2.34	2.24	2.4	2.42	2.33	2.4	2.46	2.41	2.38	2.36	2.374	0.0609554
	50	2.59	2.63	2.7	2.775	2.59	2.61	2.68	2.73	2.75	2.68	2.6735	0.0666687
	65	3.71	3.78	3.52	3.86	3.7	3.68	3.77	3.81	3.81	3.76	3.74	0.095219
	80	3.9	4.11	4	4.1	4.2	4.1	3.91	4.2	3.9	3.8	4.022	0.139587
	95	4.03	4.23	4.27	4.06	4.42	4.25	3.93	4.25	3.95	4.12	4.151	0.158286
	110	4.42	4.45	4.21	4.17	4.31	4.32	4.42	4.25	3.93	4.25	4.273	0.153264
	125	4.56	4.55	4.28	4.26	4.31	4.35	4.42	4.37	4.21	4.3	4.361	0.117799
	days after sowing	MK										AVE	SD
	35	2.55	2.52	2.24	2.51	2.5	2.38	2.45	2.33	2.25	2.41	2.414	0.112071
	50	2.81	3.245	2.66	2.9	2.5	2.53	2.73	2.51	2.77	2.55	2.7205	0.230897
	65	4.08	4.19	3.95	4.21	3.95	4.04	4.06	4.05	3.96	4.04	4.053	0.0909273
	80	4.2	4.22	4.3	4.2	4.22	4.5	4.3	4.35	4.29	4.6	4.318	0.13423
	95	4.33	4.3	4.48	4.27	4.41	4.61	4.36	4.44	4.37	4.68	4.425	0.13277
	110	4.35	4.62	4.48	4.34	4.48	4.61	4.36	4.47	4.37	4.68	4.476	0.124472
	125	4.54	4.65	4.48	4.87	4.53	4.61	4.46	4.53	4.45	4.68	4.58	0.128149
	days after sowing	HK										AVE	SD
	35	2.52	2.29	2.46	2.32	2.49	2.35	2.62	2.39	2.41	2.54	2.439	0.105457
	50	3.22	2.88	2.935	2.72	2.98	2.61	3.33	3.11	2.99	3.01	2.9785	0.214606
	65	4.05	4.13	4.03	4.05	3.98	4	4.13	3.93	3.9	3.84	4.004	0.0945398
	80	4.1	4.2	4.18	4.22	4.1	4.24	4.08	4.2	4.25	4.2	4.177	0.0614727
	95	4.39	4.29	4.38	4.41	4.42	4.4	4.28	4.58	4.25	4.37	4.377	0.0931009
	110	4.44	4.58	4.54	4.49	4.5	4.42	4.77	4.28	4.58	4.63	4.523	0.13225
	125	4.45	4.76	4.54	4.49	4.61	4.42	4.8	4.58	4.58	4.59	4.582	0.122002
		Explanation：This table is the raw data of stem diameter. We set up ten repetitions in each experiment to ensure the reliability of the results, and finally take the average as the final result.

## Sheet: leaf area
	days after sowing	LK										AVE	SD
	35	97.75	95.75	80.5	94.75	90	85	72.25	92.5	92.25	89	88.975	7.80175
	50	243	211	220.5	315	260	199	227.5	189	243	162.5	227.05	42.2055
	65	320	335.25	309.75	355	360.75	315.75	340.25	360.75	362.25	377.75	343.75	23.0733
	80	355.25	319.25	402.25	359.25	325.75	321	364.5	392.25	343.75	362	354.525	28.2674
	95	388	402	377.25	424.75	418.25	381.75	355.5	392.25	424.125	416.625	398.05	23.1059
	110	472.5	454.875	548.75	488.625	451	487.875	426	423.75	442	445	464.038	37.4055
	125	435	384.75	472.5	454.875	432	376.5	487.875	426	423.75	422.25	431.55	34.6481
	days after sowing	MK										AVE	SD
	35	123.75	136.25	85.5	104.75	95	97.25	114	106	90.5	70.25	102.325	19.1391
	50	283	341	298	327	314.5	283.5	290.5	345.25	302.75	327.75	311.325	23.1382
	65	444.25	450.25	434	499.25	420.75	462.75	448.75	419.25	395.25	466.5	444.1	29.0625
	80	442.25	459	544.75	505.75	478	538.688	477	502.75	441.75	549.375	493.931	40.8678
	95	484.75	534	500.75	532	394.75	552	507	512	490.5	548.25	505.6	45.3289
	110	550.75	616.5	540	582.75	514.5	495.75	561.75	554.5	544.5	518	547.9	34.9081
	125	550.875	616.5	540	548	582.75	514.5	582	495.75	561.75	533	552.513	35.2622
	days after sowing	HK										AVE	SD
	35	109	84.25	112	86	107.5	102	124	86	96	83	98.975	14.1257
	50	448.5	336	331.25	386.5	307.5	346	380	384.25	357	361.75	363.875	39.0716
	65	448.75	430.25	461	414.562	410.25	487.75	515.25	482	439	417.75	450.656	35.2954
	80	472.25	474	487.25	492	432.75	452	453.75	527.25	433.5	474	469.875	28.682
	95	503.25	513.75	523	459.75	489.75	511	485.25	549	514.75	477	502.65	25.5379
	110	513	583.75	628.5	588.25	535.5	520.5	567.75	531.75	582	554	560.5	36.2085
	125	577.5	575	628.5	568	520.5	567.75	570.5	531.75	602	578	571.95	30.6886
		Explanation：This table is the raw data of leaf area. We set up ten repetitions in each experiment to ensure the reliability of the results, and finally take the average as the final result.

## Sheet: Pn
	days after sowing	LK										AVE	SD
	35	5.8794	5.2042	6.0129	5.402	5.0129	6.1048	5.7486	5.3476	5.4169	5.6841	5.58134	0.360066
	50	9.5639	9.5954	8.4516	10.3494	11.1455	11.059	11.0576	10.2485	10.4711	10.0225	10.1965	0.838248
	65	11.138	11.5977	11.8686	13.4215	13.9692	14.122	14.2859	13.0012	13.847	12.7946	13.0046	1.13051
	80	15.3125	15.772	17.3063	17.4098	17.4636	18.1959	16.5299	17.7338	16.7746	16.9775	16.9476	0.884797
	95	14.9086	12.6895	13.7348	15.0908	14.166	14.1424	14.364	13.9755	14.5998	13.874	14.1545	0.676663
	110	5.8601	7.6325	9.2751	6.8216	6.1372	6.7015	6.557	7.1244	8.6487	6.6748	7.14329	1.08378
	125	3.9648	4.4424	3.7019	4.1391	5.2785	5.5812	4.5459	5.2393	5.0347	4.3314	4.62592	0.62685
	days after sowing	MK										AVE	SD
	35	5.4942	7.226	5.7433	6.0851	7.4161	6.4765	6.159	6.3348	5.9948	7.01587	6.39457	0.639183
	50	10.5966	11.1109	11.4929	10.907	11.1551	9.9746	10.6485	11.1103	10.9974	11.2456	10.9239	0.426907
	65	12.5087	12.5054	12.4292	14.1035	14.3323	17.0413	18.2318	15.4416	14.8746	14.0125	14.5481	1.94489
	80	15.7676	17.3911	18.5179	18.6396	19.3388	19.3612	19.8301	20.5256	20.8557	18.719	18.8947	1.49342
	95	19.1682	18.2922	17.3324	18.4912	19.8516	15.9861	18.9836	17.8469	19.005	18.0135	18.2971	1.09239
	110	11.6791	12.5798	11.5022	12.1596	12.6384	13.1125	11.8119	12.1599	11.7125	12.6485	12.2004	0.529153
	125	8.0228	8.8851	8.6982	8.8488	7.3789	7.2144	8.6401	7.3055	8.7456	7.9485	8.16879	0.679912
	days after sowing	HK										AVE	SD
	35	7.4619	6.3591	5.9945	5.8065	6.338	7.0124	6.4815	6.3248	6.3345	6.4481	6.45613	0.472846
	50	12.0544	10.6486	10.9612	11.3483	11.6476	10.6521	12.8451	10.4587	10.1487	12.0142	11.2779	0.854853
	65	14.4674	14.5334	15.1597	15.5318	15.3474	15.8595	16.2839	17.2304	15.776	15.5318	15.5721	0.809929
	80	17.2006	17.3486	17.6204	18.1435	19.1779	19.7508	20.8416	20.8657	20.9326	19.4341	19.1316	1.48398
	95	19.9826	19.5143	18.4273	18.4972	18.6974	18.0109	17.1257	18.4717	20.2214	17.2984	18.6247	1.03556
	110	12.6772	11.4641	14.7263	12.1075	14.4677	13.604	13.2408	12.775	13.4498	14.6842	13.3197	1.09972
	125	9.3718	8.6854	7.6627	10.2574	7.636	8.3177	10.1268	9.6823	8.9047	8.3828	8.90276	0.940646
		Explanation：This table is the raw data of the net photosynthetic rate (Pn). We set up ten repetitions in each experiment to ensure the reliability of the results, and finally take the average as the final result.

## Sheet: SPAD
	days after sowing	LK										AVE	SD
	35	41.1	41.4	43.5	46.7	45.4	44.8	45.6	42.1	43.6	42.8	43.7	1.89091
	50	49.1	52	47.4	50.6	51.2	45.4	51.3	50.4	50.4	48.5	49.63	2.03909
	65	52.7	54	54.4	54.8	55.4	56.5	56.9	57.8	58.1	60	56.06	2.20917
	80	59.2	56.5	61.3	61.9	56.4	60.4	61.5	63.3	57.9	58.6	59.7	2.35514
	95	55.8	56	58.9	54.8	46.1	52.4	55	51.4	54.6	52.7	53.77	3.43416
	110	50.2	35.4	48.6	42.8	47.4	43.3	44.8	45.4	39.4	43.4	44.07	4.36044
	125	34.4	36.6	37.1	42.9	35.4	30.5	34.4	36.7	38.5	35.4	36.19	3.19112
	days after sowing	MK										AVE	SD
	35	43.7	45.5	42.6	44.9	43.6	45.1	44.7	46	42.5	43.8	44.24	1.18715
	50	50.4	47.2	49.6	58.1	55.4	52.4	54.6	54.3	48.6	53	52.36	3.39287
	65	52.6	53.1	53.3	55.9	56.1	57.6	59.4	60.9	63.3	57	56.92	3.51562
	80	62.3	58.5	63.6	57.3	63.6	62.2	64.4	67.5	65.5	61.2	62.61	3.069
	95	59.5	65.1	68.2	69.8	60.6	63.5	62	60.9	62.5	67.7	63.98	3.56052
	110	62.7	61.1	64.3	68.2	63.8	63.3	62.5	61.4	62.7	67.2	63.72	2.32178
	125	53.2	51.6	45.8	51.3	54.1	52.9	50.8	48.2	49.7	54.7	51.23	2.75441
	days after sowing	HK										AVE	SD
	35	43.4	46.9	42.4	46.2	52.9	45.4	44.5	45.7	50.7	46.1	46.42	3.18357
	50	56.2	52.2	49.7	55.3	51.2	50.8	50.9	50.4	52.7	53.8	52.32	2.17092
	65	53.2	54.9	56.2	57.1	57.2	58	58.2	58.4	58.7	60.7	57.26	2.10407
	80	59	61.1	61.1	62.6	64.4	64.8	66.6	63.4	60.4	59.8	62.32	2.45121
	95	67.3	72	64	69.7	69.5	68	65.7	66.4	69.7	69.8	68.21	2.38442
	110	66.8	64.1	65.9	65.1	67.3	74.5	65.9	64.2	67.5	70.2	67.15	3.14334
	125	51.4	53.9	52.5	54.4	53.1	54	59.7	58.4	56.4	52.6	54.64	2.69699
				Explanation：This table is the SPAD. We set up ten repetitions in each experiment to ensure the reliability of the results, and finally take the average as the final result.

## Sheet:  maximum photochemical efficien
	days after sowing	LK										AVE	SD
	35	0.7796	0.7898	0.7509	0.7403	0.7551	0.7751	0.7519	0.7732	0.7745	0.7642	0.76546	0.0155089
	50	0.7989	0.7889	0.777	0.7944	0.7953	0.7845	0.7851	0.7973	0.7807	0.7829	0.7885	0.00759254
	65	0.784	0.7774	0.7877	0.7776	0.7802	0.7841	0.7814	0.7745	0.7784	0.7884	0.78137	0.00460942
	80	0.7897	0.7846	0.7823	0.7868	0.7862	0.7845	0.7987	0.784	0.7825	0.7811	0.78604	0.00509688
	95	0.6568	0.6433	0.6586	0.6376	0.7455	0.6364	0.6658	0.6701	0.6299	0.7213	0.66653	0.0380541
	110	0.5507	0.4399	0.5126	0.5697	0.5012	0.4998	0.4736	0.4989	0.5173	0.5487	0.51124	0.0384514
	125	0.4333	0.4604	0.4524	0.4396	0.3636	0.5507	0.3862	0.4016	0.4659	0.4467	0.44004	0.0514146
	days after sowing	MK										AVE	SD
	35	0.7888	0.7264	0.7934	0.7476	0.7967	0.7684	0.7789	0.7514	0.7933	0.7626	0.77075	0.0236558
	50	0.7921	0.7876	0.7836	0.7824	0.7892	0.7938	0.7988	0.7834	0.7983	0.7805	0.78897	0.00661229
	65	0.795	0.7946	0.8085	0.7967	0.8074	0.7973	0.8038	0.7972	0.8008	0.7913	0.79926	0.00570072
	80	0.7922	0.7839	0.7957	0.7955	0.7922	0.7987	0.7944	0.7982	0.7867	0.7839	0.79214	0.0055199
	95	0.7909	0.7943	0.7593	0.7511	0.7644	0.7778	0.7742	0.78	0.7726	0.7828	0.77474	0.0135596
	110	0.7883	0.7718	0.7514	0.7518	0.7664	0.7654	0.7595	0.7587	0.7742	0.7677	0.76552	0.0111036
	125	0.7841	0.751	0.7911	0.669	0.7939	0.7348	0.7318	0.7493	0.7414	0.7793	0.75257	0.0376687
	days after sowing	HK										AVE	SD
	35	0.8007	0.7975	0.7897	0.7985	0.7968	0.7986	0.8055	0.7813	0.7821	0.8061	0.79568	0.00868086
	50	0.8033	0.7867	0.8003	0.7961	0.7963	0.7899	0.7955	0.8013	0.7922	0.785	0.79466	0.00615904
	65	0.8045	0.7936	0.7924	0.8006	0.7943	0.8023	0.7971	0.7862	0.7858	0.7879	0.79447	0.00665166
	80	0.8014	0.8009	0.7927	0.7938	0.8017	0.7957	0.8041	0.7761	0.7816	0.802	0.795	0.00940721
	95	0.7934	0.7297	0.7819	0.7781	0.7993	0.7666	0.7966	0.781	0.7661	0.7831	0.77758	0.0202477
	110	0.7297	0.7819	0.7861	0.7883	0.7691	0.7788	0.7851	0.7621	0.7687	0.7843	0.77341	0.0176961
	125	0.7746	0.7881	0.7716	0.7448	0.7861	0.7883	0.7753	0.7545	0.7624	0.7645	0.77102	0.0146303
					Explanation：This table is the maximum photochemical efficiency (Fv/Fm). We set up ten repetitions in each experiment to ensure the reliability of the results, and finally take the average as the final result.

## Sheet: ΦPSⅡ
	days after sowing	LK										AVE	SD
	35	0.635	0.734	0.787	0.695	0.774	0.741	0.684	0.687	0.725	0.672	0.7134	0.0473408
	50	0.609	0.648	0.651	0.684	0.639	0.591	0.614	0.665	0.624	0.637	0.6362	0.0277
	65	0.625	0.572	0.603	0.649	0.652	0.629	0.634	0.658	0.634	0.585	0.6241	0.0287844
	80	0.568	0.63	0.504	0.545	0.655	0.552	0.517	0.641	0.543	0.524	0.5679	0.0545536
	95	0.382	0.367	0.268	0.369	0.371	0.35	0.376	0.356	0.364	0.351	0.3554	0.0324147
	110	0.325	0.352	0.282	0.267	0.294	0.284	0.31	0.332	0.288	0.308	0.3042	0.0262247
	125	0.345	0.326	0.226	0.259	0.209	0.242	0.284	0.272	0.269	0.256	0.2688	0.041774
	days after sowing	MK										AVE	SD
	35	0.777	0.781	0.744	0.764	0.736	0.741	0.762	0.774	0.748	0.781	0.7608	0.0173769
	50	0.767	0.711	0.733	0.776	0.766	0.684	0.697	0.732	0.704	0.742	0.7312	0.0319124
	65	0.73	0.732	0.733	0.753	0.737	0.724	0.734	0.752	0.722	0.726	0.7343	0.0106568
	80	0.784	0.736	0.693	0.744	0.704	0.706	0.754	0.742	0.712	0.697	0.7272	0.0294837
	95	0.656	0.668	0.712	0.725	0.735	0.625	0.675	0.694	0.735	0.672	0.6897	0.0367999
	110	0.686	0.632	0.615	0.65	0.673	0.689	0.665	0.672	0.624	0.618	0.6524	0.0283753
	125	0.641	0.658	0.592	0.637	0.688	0.624	0.654	0.599	0.695	0.64	0.6428	0.0333693
	days after sowing	HK										AVE	SD
	35	0.786	0.774	0.771	0.721	0.746	0.764	0.744	0.766	0.736	0.768	0.7576	0.0200011
	50	0.707	0.771	0.765	0.753	0.762	0.725	0.768	0.759	0.752	0.76	0.7522	0.0204222
	65	0.726	0.727	0.746	0.744	0.739	0.736	0.756	0.724	0.725	0.733	0.7356	0.0106792
	80	0.698	0.734	0.755	0.668	0.708	0.728	0.737	0.744	0.704	0.733	0.7209	0.0260318
	95	0.685	0.751	0.718	0.749	0.716	0.727	0.714	0.734	0.735	0.745	0.7274	0.0200843
	110	0.684	0.7	0.717	0.709	0.697	0.683	0.692	0.682	0.706	0.711	0.6981	0.0126179
	125	0.708	0.672	0.703	0.73	0.677	0.683	0.655	0.684	0.679	0.668	0.6859	0.0219416
			Explanation：This table is the actual photochemical quantum yield (ΦPSⅡ). We set up ten repetitions in each experiment to ensure the reliability of the results, and finally take the average as the final result.

## Sheet: dry weight and root shoot ratio
		LK										AVE	SD
	Shoot	15.344	15.547	16.01	14.498	15.247	15.23	14.982	15.045	15.942	15.94	15.3785	0.488108
	Root	2.48	2.494	2.589	2.479	2.405	2.538	2.343	2.39	2.62	2.411	2.4749	0.0894656
	R/S	0.161627	0.160417	0.161711	0.170989	0.157736	0.166645	0.156388	0.158857	0.164346	0.151255	0.160997	0.00553344
		MK										AVE	SD
	Shoot	18.508	17.737	17.846	17.735	18.663	17.329	19.76	18.149	18.948	18.653	18.3328	0.718667
	Root	3.084	2.782	3.002	3.005	3.092	3.026	2.897	3.077	3.162	3.106	3.0233	0.111723
	R/S	0.166631	0.156847	0.168217	0.169439	0.165675	0.174621	0.146609	0.169541	0.166878	0.166515	0.165097	0.00786522
		HK										AVE	SD
	Shoot	18.194	18.142	19.06	17.646	18.282	18.663	18.95	17.313	17.573	18.414	18.2237	0.582484
	Root	2.286	2.266	2.433	1.963	2.291	2.296	2.418	2.172	2.208	2.345	2.2678	0.134633
	R/S	0.125646	0.124904	0.12765	0.111243	0.125315	0.123024	0.127599	0.125455	0.125647	0.127349	0.124383	0.004828
				Explanation：This table is the dry weight and root/shoot ratio. We set up ten repetitions in each experiment to ensure the reliability of the results, and finally take the average as the final result.

## Sheet: The potassium content
		LK										AVE	SD
	Root	4.36	3.81	3.57	3.71	4.06	4.23	3.8	4.25	3.42	3.82	3.903	0.310628
	Stem	7.25	7.82	8.52	7.41	6.83	8.18	8.41	7.8	8.55	7.66	7.843	0.576812
	Leaf	3.1	3.15	2.5	2.79	3.53	3.11	2.83	2.94	2.74	3.04	2.973	0.281664
	boll	16.9	17.47	15.12	17.93	15.5	15.94	17.28	17.64	15.13	17.37	16.628	1.09249
		MK										AVE	SD
	Root	5.24	4.82	6.22	5.13	5.09	5.37	4.95	5.18	4.62	5.64	5.226	0.449498
	Stem	9.87	9.89	9.74	9.04	11.3	10.6	10.2	10.2	9	10.2	10.004	0.682157
	Leaf	3.58	3.88	3.82	4.06	4.15	4.18	5.55	3.38	3.88	4.25	4.073	0.586156
	boll	20.14	19.05	21.84	18.79	19.19	19.57	19.53	22.16	20.14	21.38	20.179	1.2066
		HK										AVE	SD
	Root	6.65	6.73	7.08	5.97	6.15	6.26	7.16	6.23	6.33	6.5	6.506	0.395789
	Stem	13.19	14.72	14.89	15.09	15.96	14.67	15.02	16.9	13.16	13.2	14.68	1.23005
	Leaf	8.93	9.55	10.1	9.8	9.75	9.85	8.32	11.01	9.77	8.81	9.589	0.753119
	boll	19.37	19.53	21.15	18.94	19.57	21.88	22.24	22.52	19.63	19.18	20.401	1.38854
					Explanation：This table is the potassium content. We set up ten repetitions in each experiment to ensure the reliability of the results, and finally take the average as the final result.

## Sheet: K use efficiency 
		KUE										AVE	SD
	LK	0.7826	0.7857	0.7579	0.7715	0.7878	0.7598	0.7703	0.8061	0.7859	0.8178	0.78254	0.0189831
	MK	0.7698	0.7498	0.7776	0.7465	0.7519	0.7426	0.7883	0.7698	0.7492	0.7697	0.76152	0.0154381
	HK.	0.6258	0.6169	0.6289	0.6397	0.6119	0.6555	0.6796	0.6554	0.6314	0.6532	0.63983	0.0209275
				Explanation：This table is the K use efficiency. We set up ten repetitions in each experiment to ensure the reliability of the results, and finally take the average as the final result.

[truncated: 10 more sheets: RLD, total root length, average root diameter, the first lateral root diameter, the second lateral root diamete, lateral roots lifespan, root hair length, root hair lifespan, yield, potassium accumulation]
